# Supplementary material for: Lipoperoxide Nanoemulsion as Adjuvant in Cisplatin Cancer Therapy: In Vitro Study on Human Colon Adenocarcinoma DLD-1 Cells
Source: Nanomaterials (Basel). 2021 May 21;11(6):1365. doi: 10.3390/nano11061365 (PMC8224288; doi:10.3390/nano11061365)
Supplement: Supplementary file 1 [file nanomaterials-11-01365-s001.zip]

Archive with 1 entries (1 files):
- nanomaterials-1227536-supplementary.pdf
